# Supplementary material for: Enhancing the Quality of Black Bean by Ganoderma oregonense Solid-State Fermentation and Its Application in Steamed Bread
Source: Foods. 2026 May 4;15(9):1588. doi: 10.3390/foods15091588 (PMC13163655; doi:10.3390/foods15091588)
Supplement: Supplementary file 1 [file foods-15-01588-s001.zip]

Archive with 1 entries (1 files):
- foods-4250793-supplementary.pdf
